# Supplementary material for: Efficient homing of antibody-secreting cells to the bone marrow requires RNA-binding protein ZFP36L1
Source: J Exp Med. 2020 Dec 11;218(3):e20200504. doi: 10.1084/jem.20200504 (PMC7744253; doi:10.1084/jem.20200504)
Supplement: Table S1 — provides the details of differentially expressed genes between LPS-activated B cells from ZFP36L1 cKO animals and control animals. [file JEM_20200504_TableS1.xlsx]

## Sheet: Sheet1
Table 1. Differentially expressed genes between LPS activated B cells from ZFP36L1 cKO and control animals
	RNA-seq, DESeq 2
Ensembl_Gene_id	log2(FC, KO_vs_WT)	FoldChange, KO_vs_WT	pvalue	padj	iCLIP_target	MGI_ID	MGI_Symbol	MGI_Name	Entrez_Gene_ID	Chr	Strand	Start	End
ENSMUSG00000040592	0.5945	1.5099	1.76e-08	2.01e-06		MGI:96431	Cd79b	CD79B antigen	15985	11	-	106311341	106314562
ENSMUSG00000060860	0.6875	1.6105	5.39e-18	8.02e-15		MGI:1925141	Ube2s	ubiquitin-conjugating enzyme E2S	77891	7	-	4808014	4812340
ENSMUSG00000034634	0.6069	1.523	1.1e-06	7.06e-05		MGI:96881	Ly6d	lymphocyte antigen 6 complex, locus D	17068	15	-	74762056	74763567
ENSMUSG00000024858	0.5939	1.5093	3.12e-10	5.53e-08	iCLIP	MGI:87940	Grk2	G protein-coupled receptor kinase 2	110355	19	-	4286001	4306222
ENSMUSG00000046718	-0.6472	0.6385	8.95e-07	6.05e-05		MGI:1916800	Bst2	bone marrow stromal cell antigen 2	69550	8	-	71534255	71537456
ENSMUSG00000006360	0.631	1.5486	2.17e-05	0.000783566		MGI:88501	Crip1	cysteine-rich protein 1 (intestinal)	12925	12	+	113152012	113153879
ENSMUSG00000028843	0.6195	1.5364	8.72e-05	0.0023682		MGI:1920973	Sh3bgrl3	SH3 domain binding glutamic acid-rich protein-like 3	73723	4	-	134127406	134128733
ENSMUSG00000035692	-0.6357	0.6436	0.000509475	0.00942648		MGI:1855694	Isg15	ISG15 ubiquitin-like modifier	100038882	4	-	156199455	156200796
ENSMUSG00000026728	0.8433	1.7942	2.43e-23	1.44e-19		MGI:98932	Vim	vimentin	22352	2	+	13574311	13582826
ENSMUSG00000032946	0.8477	1.7996	3.22e-17	3.19e-14	iCLIP	MGI:1333849	Rasgrp2	RAS, guanyl releasing protein 2	19395	19	+	6399340	6415216
ENSMUSG00000021411	0.8666	1.8233	4.89e-25	5.82e-21	iCLIP	MGI:1914145	Pxdc1	PX domain containing 1	66895	13	-	34627840	34653133
ENSMUSG00000032035	0.6226	1.5396	8.25e-13	2.65e-10	iCLIP	MGI:95455	Ets1	E26 avian leukemia oncogene 1, 5' domain	23871	9	+	32636221	32757820
ENSMUSG00000041827	-0.7296	0.6031	1.21e-06	7.64e-05		MGI:2180849	Oasl1	2'-5' oligoadenylate synthetase-like 1	231655	5	+	114923240	114937915
ENSMUSG00000051748	0.6803	1.6025	0.000210238	0.00476785		MGI:1913357	Wfdc21	WAP four-disulfide core domain 21	66107	11	+	83746940	83752642
ENSMUSG00000030107	-0.6003	0.6596	9.71e-05	0.00255557	iCLIP	MGI:1344364	Usp18	ubiquitin specific peptidase 18	24110	6	+	121245906	121270917
ENSMUSG00000068220	0.7635	1.6976	2.41e-13	9.26e-11		MGI:96777	Lgals1	lectin, galactose binding, soluble 1	16852	15	+	78926725	78930465
ENSMUSG00000026581	0.8255	1.7722	9.93e-08	9.02e-06		MGI:98279	Sell	selectin, lymphocyte	20343	1	+	164061987	164082930
ENSMUSG00000040483	-0.607	0.6566	1.09e-08	1.35e-06		MGI:3772572	Xaf1	XIAP associated factor 1	327959	11	+	72301629	72313733
ENSMUSG00000026896	-0.9009	0.5356	2.23e-15	1.27e-12	iCLIP	MGI:1918836	Ifih1	interferon induced with helicase C domain 1	71586	2	-	62595798	62646255
ENSMUSG00000002580	0.5855	1.5005	1.04e-08	1.3e-06		MGI:1913678	Mien1	migration and invasion enhancer 1	103742	11	-	98437708	98438991
ENSMUSG00000027368	0.6564	1.5762	6.33e-10	9.35e-08	iCLIP	MGI:101911	Dusp2	dual specificity phosphatase 2	13537	2	+	127336159	127338376
ENSMUSG00000060550	-0.6116	0.6544	1.33e-05	0.000531888	iCLIP	MGI:95936	H2-Q7	histocompatibility 2, Q region locus 7	15018	17	+	35439155	35443773
ENSMUSG00000082292	-0.77	0.5864	3.05e-08	3.3e-06		MGI:3649299	Gm12250	predicted gene 12250	631323	11	+	58187739	58189012
ENSMUSG00000022372	0.8192	1.7645	3.69e-09	5.17e-07		MGI:104295	Sla	src-like adaptor	20491	15	-	66780819	66831829
ENSMUSG00000000386	-0.696	0.6173	6.42e-05	0.00186842	iCLIP	MGI:97243	Mx1	MX dynamin-like GTPase 1	17857	16	-	97447035	97462906
ENSMUSG00000027514	-0.5851	0.6666	2.82e-05	0.000968236	iCLIP	MGI:1927449	Zbp1	Z-DNA binding protein 1	58203	2	-	173206612	173218923
ENSMUSG00000003379	-0.6289	0.6467	3.28e-13	1.17e-10		MGI:101774	Cd79a	CD79A antigen (immunoglobulin-associated alpha)	12518	7	+	24897497	24901858
ENSMUSG00000052776	-0.4419	0.7361	0.00165838	0.0225999		MGI:2180860	Oas1a	2'-5' oligoadenylate synthetase 1A	246730	5	-	120896256	120907521
ENSMUSG00000046999	-1.1467	0.4517	7.29e-13	2.48e-10		MGI:1915975	1110032F04Rik	RIKEN cDNA 1110032F04 gene	68725	3	+	68869586	68872163
ENSMUSG00000031453	0.6874	1.6104	6.9e-12	1.78e-09	iCLIP	MGI:1197013	Rasa3	RAS p21 protein activator 3	19414	8	-	13567218	13677587
ENSMUSG00000033416	0.6755	1.5972	2.99e-11	6.84e-09	iCLIP	MGI:1916028	Gucd1	guanylyl cyclase domain containing 1	68778	10	-	75506814	75517972
ENSMUSG00000034459	-1.2722	0.414	4.58e-19	9.08e-16		MGI:99450	Ifit1	interferon-induced protein with tetratricopeptide repeats 1	15957	19	+	34640889	34650009
ENSMUSG00000078853	-0.659	0.6333	2.78e-08	3.04e-06	iCLIP	MGI:107729	Igtp	interferon gamma induced GTPase	16145	11	+	58199556	58207591
ENSMUSG00000033355	-0.9748	0.5088	5.48e-14	2.33e-11		MGI:1915025	Rtp4	receptor transporter protein 4	67775	16	+	23520291	23614222
ENSMUSG00000027863	0.5896	1.5049	7.28e-05	0.00203339		MGI:88320	Cd2	CD2 antigen	12481	3	-	101275908	101287939
ENSMUSG00000063646	0.6053	1.5213	2.09e-06	0.000120455	iCLIP	MGI:1923321	Jakmip1	janus kinase and microtubule interacting protein 1	76071	5	+	37028335	37150607
ENSMUSG00000026879	0.6493	1.5684	2.39e-05	0.000844057		MGI:95851	Gsn	gelsolin	227753	2	+	35256380	35307892
ENSMUSG00000052160	0.6307	1.5484	1.2e-05	0.000490516		MGI:2144765	Pld4	phospholipase D family, member 4	104759	12	+	112760655	112768990
ENSMUSG00000022594	0.6271	1.5445	8.44e-07	5.8e-05		MGI:1345180	Lynx1	Ly6/neurotoxin 1	23936	15	-	74747856	74752979
ENSMUSG00000025498	-1.261	0.4173	4.61e-15	2.49e-12		MGI:1859212	Irf7	interferon regulatory factor 7	54123	7	-	141263183	141266499
ENSMUSG00000096472	0.8616	1.817	3.45e-18	5.86e-15		MGI:105387	Cdkn2d	cyclin dependent kinase inhibitor 2D	12581	9	-	21288459	21291421
ENSMUSG00000023341	-0.6213	0.6501	0.000234263	0.00518035		MGI:97244	Mx2	MX dynamin-like GTPase 2	17858	16	+	97536081	97560901
ENSMUSG00000015291	0.611	1.5274	0.000537111	0.00980063	iCLIP	MGI:99846	Gdi1	guanosine diphosphate (GDP) dissociation inhibitor 1	14567	X	+	74305012	74311867
ENSMUSG00000020638	-0.7416	0.5981	6.54e-08	6.27e-06		MGI:99830	Cmpk2	cytidine monophosphate (UMP-CMP) kinase 2, mitochondrial	22169	12	+	26469204	26479837
ENSMUSG00000060591	0.9262	1.9002	1.15e-10	2.39e-08		MGI:1933382	Ifitm2	interferon induced transmembrane protein 2	80876	7	-	140954837	140955987
ENSMUSG00000027562	-0.9403	0.5211	4.49e-13	1.62e-10		MGI:88269	Car2	carbonic anhydrase 2	12349	3	+	14886273	14900770
ENSMUSG00000000903	0.8452	1.7965	2.11e-06	0.000120473		MGI:98938	Vpreb3	pre-B lymphocyte gene 3	22364	10	+	75943057	75949657
ENSMUSG00000079363	-0.6833	0.6227	4.08e-11	8.98e-09	iCLIP	MGI:97072	Gbp4	guanylate binding protein 4	17472	5	-	105115767	105139586
ENSMUSG00000049588	0.5888	1.504	2.49e-08	2.74e-06		MGI:1196234	Ccdc69	coiled-coil domain containing 69	52570	11	-	55049731	55078131
ENSMUSG00000018983	0.6371	1.5552	1.49e-10	2.96e-08	iCLIP	MGI:1096341	E2f2	E2F transcription factor 2	242705	4	+	136172394	136196057
ENSMUSG00000056665	0.6192	1.5361	1.87e-07	1.55e-05		MGI:1925301	Them6	thioesterase superfamily member 6	223626	15	+	74721234	74724373
ENSMUSG00000052217	0.6481	1.5672	0.000397534	0.00772564		MGI:96024	Hbb-bh1	hemoglobin Z, beta-like embryonic chain	15132	7	-	103841638	103843162
ENSMUSG00000029084	0.7721	1.7077	6.59e-07	4.72e-05	iCLIP	MGI:107474	Cd38	CD38 antigen	12494	5	+	43868809	43912374
ENSMUSG00000078921	-0.8864	0.5409	4.53e-09	6.2e-07		MGI:3710083	Tgtp2	T cell specific GTPase 2	100039796	11	-	49057194	49064206
ENSMUSG00000038034	0.8007	1.7419	1.71e-16	1.27e-13	iCLIP	MGI:2154090	Igsf8	immunoglobulin superfamily, member 8	140559	1	+	172312367	172319843
ENSMUSG00000039236	-0.7009	0.6152	1.12e-06	7.16e-05		MGI:1928895	Isg20	interferon-stimulated protein	57444	7	+	78913424	78920396
ENSMUSG00000029204	0.6134	1.5298	1.11e-09	1.69e-07	iCLIP	MGI:1921984	Rhoh	ras homolog family member H	74734	5	+	65861213	65896700
ENSMUSG00000044199	1.0814	2.1162	5.13e-15	2.66e-12		MGI:1333809	S1pr4	sphingosine-1-phosphate receptor 4	13611	10	-	81497747	81500132
ENSMUSG00000036273	0.8154	1.7598	2.12e-12	6.31e-10	iCLIP	MGI:1913975	Lrrk2	leucine-rich repeat kinase 2	66725	15	+	91673175	91816120
ENSMUSG00000001025	1.4582	2.7477	1.06e-20	2.52e-17		MGI:1339467	S100a6	S100 calcium binding protein A6 (calcyclin)	20200	3	+	90612894	90614414
ENSMUSG00000020846	0.7879	1.7265	5.31e-06	0.000260858		MGI:1923816	Rflnb	refilin B	76566	11	-	76019194	76027782
ENSMUSG00000042978	0.6485	1.5676	1.13e-05	0.000467679		MGI:2135937	Sbk1	SH3-binding kinase 1	104175	7	+	126248862	126295016
ENSMUSG00000030672	0.5926	1.5079	6.62e-05	0.00190725		MGI:97273	Mylpf	myosin light chain, phosphorylatable, fast skeletal muscle	17907	7	+	127208890	127214298
ENSMUSG00000048218	-0.6186	0.6513	7.42e-05	0.00206338		MGI:2145995	Amigo2	adhesion molecule with Ig like domain 2	105827	15	-	97244125	97247287
ENSMUSG00000026399	0.817	1.7618	2.24e-09	3.29e-07	iCLIP	MGI:104850	Cd55	CD55 molecule, decay accelerating factor for complement	13136	1	-	130439027	130462744
ENSMUSG00000030786	0.6313	1.549	5.61e-05	0.00144934		MGI:96607	Itgam	integrin alpha M	16409	7	+	128062640	128118491
ENSMUSG00000020641	-0.9066	0.5334	7.84e-07	5.42e-05		MGI:1929628	Rsad2	radical S-adenosyl methionine domain containing 2	58185	12	-	26442746	26456452
ENSMUSG00000042351	0.6546	1.5742	7.02e-13	2.46e-10		MGI:1333842	Grap2	GRB2-related adaptor protein 2	17444	15	+	80572597	80652854
ENSMUSG00000033880	-1.0552	0.4812	1.11e-15	7.75e-13		MGI:99554	Lgals3bp	lectin, galactoside-binding, soluble, 3 binding protein	19039	11	-	118392747	118401959
ENSMUSG00000029561	-1.0555	0.4811	1.72e-10	3.35e-08	iCLIP	MGI:1344390	Oasl2	2'-5' oligoadenylate synthetase-like 2	23962	5	+	114896936	114912234
ENSMUSG00000044303	0.7451	1.6761	2.28e-05	0.000814849		MGI:104738	Cdkn2a	cyclin dependent kinase inhibitor 2A	12578	4	-	89274473	89294619
ENSMUSG00000019539	0.7061	1.6314	5.38e-06	0.000261233	iCLIP	MGI:1277122	Rcn3	reticulocalbin 3, EF-hand calcium binding domain	52377	7	-	45082913	45092221
ENSMUSG00000024402	0.6635	1.584	2.93e-10	5.26e-08		MGI:104797	Lta	lymphotoxin A	16992	17	-	35203165	35205351
ENSMUSG00000025352	0.6158	1.5324	2.14e-11	5.1e-09	iCLIP	MGI:1338027	Gdf11	growth differentiation factor 11	14561	10	-	128882295	128891718
ENSMUSG00000051314	-0.6951	0.6177	3.43e-10	6.01e-08		MGI:2441731	Ffar2	free fatty acid receptor 2	233079	7	-	30818348	30823775
ENSMUSG00000037921	-0.7597	0.5906	1.26e-05	0.000509289	iCLIP	MGI:2384570	Ddx60	DExD/H box helicase 60	234311	8	+	61928073	62037704
ENSMUSG00000004568	0.7825	1.7201	3.57e-10	6.15e-08	iCLIP	MGI:2142567	Arhgef18	rho/rac guanine nucleotide exchange factor (GEF) 18	102098	8	+	3353415	3456601
ENSMUSG00000064109	0.5921	1.5074	9.58e-05	0.00253371		MGI:1344360	Hcst	hematopoietic cell signal transducer	23900	7	-	30417712	30419854
ENSMUSG00000089956	0.8395	1.7894	1.28e-08	1.49e-06		MGI:4414973	Gm16553	predicted gene 16553	102632602	8	+	3709804	3739044
ENSMUSG00000034855	-1.13	0.4569	7.9e-10	1.22e-07		MGI:1352450	Cxcl10	chemokine (C-X-C motif) ligand 10	15945	5	-	92346638	92348889
ENSMUSG00000025492	-0.8527	0.5538	5.04e-08	4.99e-06		MGI:1913391	Ifitm3	interferon induced transmembrane protein 3	66141	7	-	141009590	141010744
ENSMUSG00000032661	-0.9768	0.5081	1.1e-08	1.35e-06	iCLIP	MGI:2180850	Oas3	2'-5' oligoadenylate synthetase 3	246727	5	-	120753098	120777661
ENSMUSG00000011256	0.7743	1.7103	3.73e-06	0.000193163	iCLIP	MGI:105377	Adam19	a disintegrin and metallopeptidase domain 19 (meltrin beta)	11492	11	+	46055992	46147343
ENSMUSG00000036469	1.2715	2.4142	7.88e-18	1.04e-14	iCLIP	MGI:1920175	Marchf1	membrane associated ring-CH-type finger 1	72925	8	+	65617900	66471637
ENSMUSG00000001348	1.0921	2.1319	1.97e-15	1.23e-12		MGI:87883	Acp5	acid phosphatase 5, tartrate resistant	11433	9	-	22126727	22135711
ENSMUSG00000001281	1.1436	2.2093	1.9e-17	2.06e-14		MGI:96616	Itgb7	integrin beta 7	16421	15	-	102215995	102231944
ENSMUSG00000026509	-0.6982	0.6163	4.06e-17	3.71e-14		MGI:88264	Capn2	calpain 2	12334	1	-	182467260	182517608
ENSMUSG00000032251	-0.6511	0.6368	1.75e-06	0.000105129		MGI:1929475	Irak1bp1	interleukin-1 receptor-associated kinase 1 binding protein 1	65099	9	+	82829806	82847688
ENSMUSG00000021338	0.6111	1.5275	1.46e-06	9e-05	iCLIP	MGI:1915982	Carmil1	capping protein regulator and myosin 1 linker 1	68732	13	-	24012481	24280802
ENSMUSG00000028037	-1.2366	0.4244	9.3e-12	2.35e-09	iCLIP	MGI:2443016	Ifi44	interferon-induced protein 44	99899	3	-	151730922	151749910
ENSMUSG00000012519	-1.1144	0.4619	1.8e-14	8.56e-12		MGI:1921818	Mlkl	mixed lineage kinase domain-like	74568	8	-	111311797	111338177
ENSMUSG00000046223	1.2767	2.4229	1.47e-16	1.16e-13		MGI:97612	Plaur	plasminogen activator, urokinase receptor	18793	7	+	24462484	24475968
ENSMUSG00000021728	-0.7368	0.6001	2.04e-07	1.65e-05		MGI:95321	Emb	embigin	13723	13	+	117220573	117274415
ENSMUSG00000059479	0.7554	1.6881	5.15e-08	5.06e-06		MGI:2385269	B3gnt8	UDP-GlcNAc:betaGal beta-1,3-N-acetylglucosaminyltransferase 8	232984	7	+	25627600	25629492
ENSMUSG00000028494	-0.6321	0.6452	0.00155595	0.0215497		MGI:87920	Plin2	perilipin 2	11520	4	-	86648386	86670060
ENSMUSG00000002227	-0.7957	0.5761	0.00021904	0.00491683	iCLIP	MGI:97054	Mov10	Mov10 RISC complex RNA helicase	17454	3	-	104794836	104818563
ENSMUSG00000029223	0.6666	1.5873	4.58e-05	0.00141176		MGI:103149	Uchl1	ubiquitin carboxy-terminal hydrolase L1	22223	5	+	66676121	66687234
ENSMUSG00000091272	-0.8656	0.5488	1.87e-06	0.000111581		MGI:4937275	Gm17641	predicted gene, 17641	NA	3	-	68867917	68870266
ENSMUSG00000033033	0.6603	1.5804	4.03e-05	0.00128807		MGI:1919941	Calhm2	calcium homeostasis modulator family member 2	72691	19	-	47132232	47138294
ENSMUSG00000055148	1.0909	2.13	1.19e-10	2.44e-08		MGI:1342772	Klf2	Kruppel-like factor 2 (lung)	16598	8	+	72319062	72321654
ENSMUSG00000076441	0.6295	1.547	6.58e-05	0.00190529		MGI:88090	Ass1	argininosuccinate synthetase 1	11898	2	+	31470270	31520670
ENSMUSG00000052566	-0.6602	0.6328	4.21e-08	4.32e-06		MGI:2181664	Hook2	hook microtubule tethering protein 2	170833	8	+	84990603	85003349
ENSMUSG00000029802	-0.6137	0.6535	2.97e-06	0.000158967	iCLIP	MGI:1347061	Abcg2	ATP binding cassette subfamily G member 2 (Junior blood group)	26357	6	+	58584491	58692451
ENSMUSG00000026158	-0.7747	0.5845	8.35e-14	3.31e-11	iCLIP	MGI:1917405	Ogfrl1	opioid growth factor receptor-like 1	70155	1	-	23366424	23383219
ENSMUSG00000043953	-0.7823	0.5814	1.43e-05	0.000558689		MGI:1920904	Ccrl2	chemokine (C-C motif) receptor-like 2	54199	9	-	111054834	111057518
ENSMUSG00000067149	-0.6994	0.6158	6.7e-05	0.00192029		MGI:96493	Jchain	immunoglobulin joining chain	16069	5	-	88519809	88527891
ENSMUSG00000045136	1.0028	2.0039	5.23e-14	2.31e-11		MGI:1920960	Tubb2b	tubulin, beta 2B class IIB	73710	13	-	34127008	34130354
ENSMUSG00000055202	-0.5982	0.6606	4.56e-06	0.000231079		MGI:2682944	Zfp811	zinc finger protein 811	240063	17	-	32795676	32809931
ENSMUSG00000016487	-0.5923	0.6633	1.97e-06	0.000116025		MGI:1914783	Ppfibp1	PTPRF interacting protein, binding protein 1 (liprin beta 1)	67533	6	+	146888487	147032025
ENSMUSG00000024754	0.586	1.501	1.34e-11	3.26e-09		MGI:1890373	Cemip2	cell migration inducing hyaluronidase 2	83921	19	+	21778342	21858360
ENSMUSG00000028173	-0.6552	0.635	4.23e-06	0.000216019	iCLIP	MGI:1915401	Wls	wntless WNT ligand secretion mediator	68151	3	+	159839672	159938664
ENSMUSG00000086316	-0.6234	0.6491	8.7e-06	0.000376465	iCLIP	MGI:1917373	Nbdy	negative regulator of P-body association	70123	X	+	153723477	153741302
ENSMUSG00000074227	-0.6596	0.6331	1.95e-07	1.27e-05	iCLIP	MGI:1338031	Spint2	serine protease inhibitor, Kunitz type 2	20733	7	-	29256323	29281912
ENSMUSG00000049044	0.8904	1.8536	9.07e-07	6.07e-05	iCLIP	MGI:1917723	Rapgef4	Rap guanine nucleotide exchange factor (GEF) 4	56508	2	+	71981240	72257474
ENSMUSG00000068349	0.6072	1.5233	0.000433484	0.00825101		MGI:3644767	Gml	glycosylphosphatidylinositol anchored molecule like	625599	15	-	74813452	74818815
ENSMUSG00000026730	-0.6112	0.6547	1.38e-06	8.58e-05	iCLIP	MGI:107372	Pter	phosphotriesterase related	19212	2	+	12924041	13003455
ENSMUSG00000067377	-0.6227	0.6494	0.000237713	0.00523717		MGI:1926264	Tspan6	tetraspanin 6	56496	X	-	133891068	133898429
ENSMUSG00000030123	-0.62	0.6507	1.24e-14	6.56e-12		MGI:2154244	Plxnd1	plexin D1	67784	6	-	115954811	115995005
ENSMUSG00000042599	0.8171	1.7618	2.97e-05	0.00101071	iCLIP	MGI:2443388	Kdm7a	lysine (K)-specific demethylase 7A	338523	6	-	39136620	39206773
ENSMUSG00000056091	0.7947	1.7348	2.77e-12	8.04e-10		MGI:1339963	St3gal5	ST3 beta-galactoside alpha-2,3-sialyltransferase 5	20454	6	+	72097592	72154571
ENSMUSG00000040229	0.9647	1.9517	5.82e-08	5.63e-06		MGI:1346334	Gpr34	G protein-coupled receptor 34	23890	X	+	13632089	13640858
ENSMUSG00000025757	-0.5903	0.6642	5.61e-09	7.25e-07	iCLIP	MGI:107422	Hspa4l	heat shock protein 4 like	18415	3	+	40745382	40796103
ENSMUSG00000044534	0.6998	1.6243	1.57e-07	1.33e-05		MGI:1891697	Ackr2	atypical chemokine receptor 2	59289	9	+	121898355	121911074
ENSMUSG00000030653	1.3182	2.4936	1.88e-15	1.23e-12		MGI:5804952	Gm45837	predicted gene 45837	NA	7	+	101410886	101512819
ENSMUSG00000036599	0.6136	1.53	3.43e-09	4.14e-07		MGI:1929064	Chst12	carbohydrate sulfotransferase 12	59031	5	+	140505569	140525238
ENSMUSG00000032231	0.5884	1.5036	9.61e-05	0.00253606	iCLIP	MGI:88246	Anxa2	annexin A2	12306	9	+	69453683	69491792
ENSMUSG00000001270	0.9452	1.9255	4.2e-12	1.14e-09		MGI:88407	Ckb	creatine kinase, brain	12709	12	-	111669361	111672338
ENSMUSG00000037251	-0.6515	0.6366	3.61e-13	1.34e-10		MGI:1921903	Pomk	protein-O-mannose kinase	74653	8	-	25980604	25994121
ENSMUSG00000051022	0.5972	1.5128	0.000121107	0.00303328		MGI:1201606	Hs3st1	heparan sulfate (glucosamine) 3-O-sulfotransferase 1	15476	5	-	39613935	39645592
ENSMUSG00000078349	-0.7408	0.5984	7.79e-06	0.000349739		MGI:2140540	AW011738	expressed sequence AW011738	100382	4	+	156203284	156206028
ENSMUSG00000026347	0.7055	1.6307	7.31e-06	0.000335812	iCLIP	MGI:1919410	Tmem163	transmembrane protein 163	72160	1	-	127490342	127678021
ENSMUSG00000035042	-0.9677	0.5113	1.26e-07	1.11e-05		MGI:98262	Ccl5	chemokine (C-C motif) ligand 5	20304	11	-	83525778	83530518
ENSMUSG00000045092	1.2968	2.4568	4.99e-17	4.24e-14		MGI:1096355	S1pr1	sphingosine-1-phosphate receptor 1	13609	3	-	115710433	115715055
ENSMUSG00000021127	-1.2688	0.415	4.63e-14	2.12e-11	iCLIP	MGI:107946	Zfp36l1	zinc finger protein 36, C3H type-like 1	12192	12	-	80107760	80113013
ENSMUSG00000016194	1.0503	2.0709	6.17e-14	2.53e-11		MGI:103562	Hsd11b1	hydroxysteroid 11-beta dehydrogenase 1	15483	1	-	193221640	193264049
ENSMUSG00000051166	-0.6274	0.6473	1.95e-06	0.00011521		MGI:2442513	Eml5	echinoderm microtubule associated protein like 5	319670	12	-	98786805	98901484
ENSMUSG00000031257	-0.6164	0.6523	0.000646352	0.0114259	iCLIP	MGI:2450016	Nox1	NADPH oxidase 1	237038	X	-	134086421	134137711
ENSMUSG00000038570	-0.6385	0.6424	0.000128316	0.00318701		MGI:1914618	Saxo2	stabilizer of axonemal microtubules 2	330577	7	-	82632960	82648528
ENSMUSG00000026630	-0.6019	0.6589	0.000430115	0.00821361		MGI:1925491	Batf3	basic leucine zipper transcription factor, ATF-like 3	381319	1	+	191098414	191108943
ENSMUSG00000031517	-0.6572	0.6341	8.34e-06	0.000366824		MGI:107671	Gpm6a	glycoprotein m6a	234267	8	+	54954843	55060871
ENSMUSG00000028701	-0.5915	0.6636	0.000806075	0.0132274		MGI:1915325	Lurap1	leucine rich adaptor protein 1	68075	4	-	116136728	116144616
ENSMUSG00000049871	0.8162	1.7608	1.49e-07	1.27e-05		MGI:2444070	Nlrc3	NLR family, CARD domain containing 3	268857	16	-	3945007	3976632
ENSMUSG00000091144	-0.7324	0.6019	2.79e-06	0.000152307		MGI:3648476	Phf11c	PHD finger protein 11C	628705	14	-	59380833	59393512
ENSMUSG00000038807	1.3631	2.5725	3.9e-21	1.16e-17	iCLIP	MGI:3028623	Rap1gap2	RAP1 GTPase activating protein 2	380711	11	-	74383356	74610915
ENSMUSG00000069792	1.1246	2.1804	6.84e-10	1.09e-07		MGI:3649773	Wfdc17	WAP four-disulfide core domain 17	100034251	11	+	83704056	83706269
ENSMUSG00000033060	-0.7661	0.588	1.68e-05	0.000635199	iCLIP	MGI:1353586	Lmo7	LIM domain only 7	380928	14	+	101729957	101934710
ENSMUSG00000040405	0.9788	1.9709	5.93e-11	1.28e-08		MGI:2159680	Havcr1	hepatitis A virus cellular receptor 1	171283	11	+	46739822	46779578
ENSMUSG00000049988	0.6538	1.5733	0.000112525	0.00286662		MGI:2445284	Lrrc25	leucine rich repeat containing 25	211228	8	+	70616844	70620850
ENSMUSG00000017754	1.188	2.2784	2.37e-11	5.53e-09		MGI:103151	Pltp	phospholipid transfer protein	18830	2	-	164839518	164857708
ENSMUSG00000020085	-0.6185	0.6513	2.06e-05	0.000749475		MGI:1918611	Aifm2	apoptosis-inducing factor, mitochondrion-associated 2	71361	10	+	61715263	61739260
ENSMUSG00000051079	0.7946	1.7346	1.37e-05	0.0005393		MGI:2180585	Rgs13	regulator of G-protein signaling 13	246709	1	-	144138654	144177372
ENSMUSG00000022010	-0.8441	0.5571	4.6e-07	3.44e-05		MGI:109127	Tsc22d1	TSC22 domain family, member 1	21807	14	+	76414961	76507765
ENSMUSG00000056220	-0.9926	0.5026	2.56e-09	3.67e-07	iCLIP	MGI:1195256	Pla2g4a	phospholipase A2, group IVA (cytosolic, calcium-dependent)	18783	1	-	149829618	149961290
ENSMUSG00000004267	-0.828	0.5633	1.61e-07	1.35e-05	iCLIP	MGI:95394	Eno2	enolase 2, gamma neuronal	13807	6	-	124760053	124769673
ENSMUSG00000031906	0.6014	1.5172	2.61e-05	0.000902917		MGI:1927578	Smpd3	sphingomyelin phosphodiesterase 3, neutral	58994	8	-	106252548	106337965
ENSMUSG00000041248	1.2233	2.3347	1e-14	4.97e-12		MGI:1927248	Kcnj1	potassium inwardly-rectifying channel, subfamily J, member 1	56379	9	+	32372493	32399197
ENSMUSG00000044468	-0.8982	0.5366	4.11e-08	4.29e-06		MGI:1921895	Tent5c	terminal nucleotidyltransferase 5C	74645	3	-	100468057	100489192
ENSMUSG00000020653	0.6039	1.5198	1.08e-06	6.99e-05		MGI:2653368	Klf11	Kruppel-like factor 11	194655	12	+	24651371	24662782
ENSMUSG00000026585	-0.598	0.6607	4.52e-09	6.2e-07		MGI:107566	Kifap3	kinesin-associated protein 3	16579	1	+	163779583	163917109
ENSMUSG00000059810	0.6238	1.5409	1.98e-06	0.000116306	iCLIP	MGI:1354734	Rgs3	regulator of G-protein signaling 3	50780	4	+	62559835	62703019
ENSMUSG00000034918	1.0186	2.026	5.5e-09	7.19e-07		MGI:2687323	Cdhr2	cadherin-related family member 2	268663	13	+	54701463	54736662
ENSMUSG00000030154	0.6047	1.5207	1.97e-05	0.000722314		MGI:2442965	Klrb1f	killer cell lectin-like receptor subfamily B member 1F	232408	6	+	129045901	129057464
ENSMUSG00000020034	0.6621	1.5824	2.58e-05	0.000894612		MGI:2444679	Tcp11l2	t-complex 11 (mouse) like 2	216198	10	+	84576947	84614355
ENSMUSG00000085417	0.6258	1.5431	0.000606253	0.0108297		MGI:3651616	Gm13919	predicted gene 13919	102637244	2	+	102039629	102066725
ENSMUSG00000032120	0.739	1.669	0.000744525	0.012564		MGI:1919014	C2cd2l	C2 calcium-dependent domain containing 2-like	71764	9	-	44309237	44320282
ENSMUSG00000025037	-0.6253	0.6483	5.9e-06	0.000279629		MGI:96915	Maoa	monoamine oxidase A	17161	X	+	16619698	16687812
ENSMUSG00000075122	-0.7577	0.5914	3.6e-07	2.75e-05	iCLIP	MGI:101775	Cd80	CD80 antigen	12519	16	+	38457430	38495958
ENSMUSG00000038507	-0.7649	0.5885	4.71e-07	3.48e-05		MGI:2143990	Parp12	poly (ADP-ribose) polymerase family, member 12	243771	6	-	39086412	39118349
ENSMUSG00000091764	-0.7182	0.6078	2.28e-06	0.000128898		MGI:3646490	Zfp964	zinc finger protein 964	636741	8	+	69654479	69666982
ENSMUSG00000032690	-0.6845	0.6222	8.07e-06	0.000359595		MGI:2180852	Oas2	2'-5' oligoadenylate synthetase 2	246728	5	-	120730333	120749853
ENSMUSG00000026285	-0.6691	0.6289	0.0002104	0.00476785		MGI:104879	Pdcd1	programmed cell death 1	18566	1	-	94038305	94052553
ENSMUSG00000048285	-0.6447	0.6396	2.34e-10	4.34e-08		MGI:2442579	Frmd6	FERM domain containing 6	319710	12	+	70825514	70902234
ENSMUSG00000002602	-0.9412	0.5208	3.98e-08	4.19e-06		MGI:1347244	Axl	AXL receptor tyrosine kinase	26362	7	-	25757273	25788705
ENSMUSG00000003420	1.3889	2.6188	1.52e-17	1.81e-14		MGI:103017	Fcgrt	Fc receptor, IgG, alpha chain transporter	14132	7	-	45092993	45103822
ENSMUSG00000002847	-0.8578	0.5518	5.03e-07	3.69e-05		MGI:1934677	Pla1a	phospholipase A1 member A	85031	16	-	38396117	38433145
ENSMUSG00000026536	-0.8662	0.5486	2.4e-08	2.67e-06		MGI:3041120	Ifi211	interferon activated gene 211	381308	1	-	173896345	173913046
ENSMUSG00000004730	0.6018	1.5176	0.000128192	0.00318701	iCLIP	MGI:106912	Adgre1	adhesion G protein-coupled receptor E1	13733	17	+	57358691	57483527
ENSMUSG00000018648	-0.6239	0.6489	0.000458841	0.00861014	iCLIP	MGI:1927168	Dusp14	dual specificity phosphatase 14	56405	11	-	84048041	84069261
ENSMUSG00000020150	0.7104	1.6362	6.74e-05	0.00192296		MGI:1098221	Gamt	guanidinoacetate methyltransferase	14431	10	-	80258151	80261012
ENSMUSG00000003526	-0.8343	0.5609	1.48e-07	1.27e-05		MGI:97770	Prodh	proline dehydrogenase	19125	16	-	18071726	18089283
ENSMUSG00000030256	0.8359	1.785	1.08e-06	6.99e-05	iCLIP	MGI:1930704	Bhlhe41	basic helix-loop-helix family, member e41	79362	6	-	145858243	145865420
ENSMUSG00000040570	-0.9404	0.5211	6.27e-11	1.33e-08		MGI:2685286	Rundc3b	RUN domain containing 3B	242819	5	-	8490334	8622952
ENSMUSG00000039304	-0.6363	0.6434	9.38e-05	0.00249137	iCLIP	MGI:107414	Tnfsf10	tumor necrosis factor (ligand) superfamily, member 10	22035	3	+	27317077	27339665
ENSMUSG00000001444	1.1972	2.2929	5.36e-12	1.42e-09		MGI:1888984	Tbx21	T-box 21	57765	11	-	97098071	97115331
ENSMUSG00000025790	-0.7243	0.6053	4.1e-05	0.00130669	iCLIP	MGI:1351867	Slco3a1	solute carrier organic anion transporter family, member 3a1	108116	7	-	74275419	74554780
ENSMUSG00000026796	0.6184	1.5352	4.11e-05	0.00130669		MGI:2442910	Niban2	niban apoptosis regulator 2	227737	2	+	32876134	32925253
ENSMUSG00000010721	-0.771	0.586	8.82e-08	8.07e-06		MGI:1861746	Lmbr1	limb region 1	56873	5	-	29229802	29378390
ENSMUSG00000028392	-0.9272	0.5259	1.81e-08	2.03e-06		MGI:2177191	Bspry	B-box and SPRY domain containing	192120	4	+	62480053	62497298
ENSMUSG00000022416	1.1686	2.248	3.34e-11	7.49e-09	iCLIP	MGI:2178051	Cacna1i	calcium channel, voltage-dependent, alpha 1I subunit	239556	15	+	80287238	80398279
ENSMUSG00000028602	-0.9359	0.5227	1.99e-07	1.64e-05		MGI:99908	Tnfrsf8	tumor necrosis factor receptor superfamily, member 8	21941	4	-	145267137	145315164
ENSMUSG00000078922	-1.0817	0.4725	2.45e-09	3.55e-07		MGI:98734	Tgtp1	T cell specific GTPase 1	21822	11	-	48985329	48992246
ENSMUSG00000025433	0.7882	1.7269	8.46e-06	0.000367288		MGI:102552	Crisp3	cysteine-rich secretory protein 3	11572	17	-	40221777	40242288
ENSMUSG00000027171	-0.6925	0.6188	7.07e-06	0.000327279		MGI:2442211	Prrg4	proline rich Gla (G-carboxyglutamic acid) 4 (transmembrane)	228413	2	-	104830741	104849872
ENSMUSG00000044197	1.0259	2.0363	6.16e-10	9.91e-08		MGI:1933113	Gpr146	G protein-coupled receptor 146	80290	5	+	139377697	139396415
ENSMUSG00000031681	-0.7782	0.5831	6.87e-08	6.49e-06		MGI:109452	Smad1	SMAD family member 1	17125	8	-	79338395	79399428
ENSMUSG00000006720	-0.8299	0.5626	7.58e-08	7.1e-06		MGI:1922244	Zfp184	zinc finger protein 184 (Kruppel-like)	193452	13	+	21945094	21960779
ENSMUSG00000022132	0.5919	1.5073	0.0011861	0.0174641		MGI:1913101	Cldn10	claudin 10	58187	14	+	118787871	118874525
ENSMUSG00000009628	-1.3429	0.3942	2.22e-15	1.27e-12		MGI:1934816	Tex15	testis expressed gene 15	104271	8	+	33516738	33585582
ENSMUSG00000019944	-0.5865	0.666	0.000339691	0.00687296		MGI:1916538	Rhobtb1	Rho-related BTB domain containing 1	69288	10	+	69151434	69291791
ENSMUSG00000000530	0.6814	1.6037	0.000207354	0.00472584		MGI:1338946	Acvrl1	activin A receptor, type II-like 1	11482	15	+	101128522	101145336
ENSMUSG00000018199	-0.6066	0.6568	2.45e-06	0.000137608		MGI:106652	Ro60	Ro60, Y RNA binding protein	20822	1	-	143750790	143777063
ENSMUSG00000027333	-0.6603	0.6327	0.000276795	0.00585949		MGI:2445356	Smox	spermine oxidase	228608	2	+	131491858	131525183
ENSMUSG00000029822	-0.6758	0.626	0.000106618	0.00275746	iCLIP	MGI:1918970	Osbpl3	oxysterol binding protein-like 3	71720	6	-	50293330	50456201
ENSMUSG00000026117	0.6659	1.5865	2.37e-05	0.000840044		MGI:99613	Zap70	zeta-chain (TCR) associated protein kinase	22637	1	+	36761798	36782818
ENSMUSG00000001027	0.597	1.5126	0.000933402	0.0148657		MGI:98250	Scn4a	sodium channel, voltage-gated, type IV, alpha	110880	11	-	106318592	106353288
ENSMUSG00000034438	-1.0619	0.479	1.49e-09	2.22e-07		MGI:1923324	Gbp8	guanylate-binding protein 8	76074	5	-	105012513	105053609
ENSMUSG00000021250	-0.6077	0.6562	0.000753734	0.0126476		MGI:95574	Fos	FBJ osteosarcoma oncogene	14281	12	+	85473890	85477273
ENSMUSG00000022528	0.8502	1.8028	3.65e-06	0.000189807		MGI:104853	Hes1	hes family bHLH transcription factor 1	15205	16	+	30065357	30067796
ENSMUSG00000052062	-0.6003	0.6596	8.76e-06	0.000377498	iCLIP	MGI:1919301	Pard3b	par-3 family cell polarity regulator beta	72823	1	+	61638824	62642284
ENSMUSG00000054934	0.73	1.6586	1.23e-05	0.00050115		MGI:1913272	Kcnmb4	potassium large conductance calcium-activated channel, subfamily M, beta member 4	58802	10	-	116417861	116473859
ENSMUSG00000030592	0.7274	1.6556	2.81e-10	5.07e-08		MGI:99659	Ryr1	ryanodine receptor 1, skeletal muscle	20190	7	-	29003344	29125179
ENSMUSG00000050335	0.8685	1.8257	2.05e-06	0.000119304	iCLIP	MGI:96778	Lgals3	lectin, galactose binding, soluble 3	16854	14	+	47373860	47386167
ENSMUSG00000025429	-0.591	0.6639	0.000180385	0.00370023		MGI:1335088	Pstpip2	proline-serine-threonine phosphatase-interacting protein 2	19201	18	+	77794550	77882879
ENSMUSG00000074272	0.8287	1.7761	0.00213429	0.027475		MGI:1347245	Ceacam1	carcinoembryonic antigen-related cell adhesion molecule 1	26365	7	-	25461707	25477603
ENSMUSG00000040447	0.9168	1.8879	1.06e-07	9.48e-06		MGI:2384936	Spns2	spinster homolog 2	216892	11	-	72451638	72489904
ENSMUSG00000062545	-0.6089	0.6557	4.48e-05	0.00120581		MGI:3045221	Tlr12	toll-like receptor 12	384059	4	-	128615446	128618619
ENSMUSG00000040322	-0.698	0.6164	6.09e-06	0.000287345		MGI:1917160	Slc25a24	solute carrier family 25 (mitochondrial carrier, phosphate carrier), member 24	229731	3	+	109123149	109168409
ENSMUSG00000049608	-0.8178	0.5673	1.71e-07	1.42e-05		MGI:2685064	Gpr55	G protein-coupled receptor 55	227326	1	-	85938318	85961007
ENSMUSG00000036353	-0.6158	0.6525	0.000722885	0.012286		MGI:1918089	P2ry12	purinergic receptor P2Y, G-protein coupled 12	70839	3	-	59216272	59262871
ENSMUSG00000012428	-0.6545	0.6353	0.000117577	0.00296359		MGI:1923560	Steap4	STEAP family member 4	117167	5	+	7960472	7982213
ENSMUSG00000043298	0.5998	1.5155	0.0010802	0.0164547		MGI:2443451	Smco3	single-pass membrane protein with coiled-coil domains 3	654818	6	-	136829931	136835450
ENSMUSG00000021057	0.5872	1.5023	6.51e-05	0.00188897		MGI:2685104	Akap5	A kinase (PRKA) anchor protein 5	238276	12	+	76324891	76334153
ENSMUSG00000033460	-0.6926	0.6187	0.000117074	0.00295717		MGI:1925498	Armcx1	armadillo repeat containing, X-linked 1	78248	X	+	134717963	134721917
ENSMUSG00000017400	0.6159	1.5325	0.000628189	0.0111712		MGI:2144518	Stac2	SH3 and cysteine rich domain 2	217154	11	-	98036623	98053462
ENSMUSG00000031441	-0.8029	0.5732	1.14e-05	0.000469185		MGI:1354735	Atp11a	ATPase, class VI, type 11A	50770	8	+	12757016	12868728
ENSMUSG00000017167	-0.8727	0.5461	4.34e-08	4.41e-06		MGI:1858201	Cntnap1	contactin associated protein-like 1	53321	11	+	101174617	101190724
ENSMUSG00000026458	1.0204	2.0285	1.25e-08	1.49e-06		MGI:1915757	Ppfia4	protein tyrosine phosphatase, receptor type, f polypeptide (PTPRF), interacting protein (liprin), alpha 4	68507	1	-	134296783	134332928
ENSMUSG00000014932	-0.6719	0.6277	2e-05	0.00072838	iCLIP	MGI:99147	Yes1	YES proto-oncogene 1, Src family tyrosine kinase	22612	5	+	32611171	32687057
ENSMUSG00000031785	-0.6313	0.6456	0.000291556	0.00608533		MGI:1340051	Adgrg1	adhesion G protein-coupled receptor G1	14766	8	+	94974756	95014208
ENSMUSG00000035274	-0.5851	0.6666	0.000566367	0.0102247		MGI:1341264	Tpbg	trophoblast glycoprotein	21983	9	+	85842380	85847040
ENSMUSG00000027827	-0.6275	0.6473	0.000530243	0.00972003		MGI:109155	Kcnab1	potassium voltage-gated channel, shaker-related subfamily, beta member 1	16497	3	+	64949212	65378225
ENSMUSG00000053070	-0.6176	0.6517	0.000676969	0.0118072		MGI:3045346	Cfap300	cilia and flagella associated protein 300	234912	9	-	8021672	8042823
ENSMUSG00000037129	1.7186	3.2911	2.44e-21	9.67e-18		MGI:2682935	Tmprss13	transmembrane protease, serine 13	214531	9	+	45319100	45347581
ENSMUSG00000037855	-0.5954	0.6619	0.000204967	0.00468042		MGI:2143676	Zfp365	zinc finger protein 365	216049	10	-	67886105	67912662
ENSMUSG00000030774	-0.7112	0.6108	1.38e-05	0.000540377		MGI:1339975	Pak1	p21 (RAC1) activated kinase 1	18479	7	+	97788541	97912381
ENSMUSG00000086825	0.6562	1.5759	9.81e-05	0.00257611		MGI:3783117	Gm15675	predicted gene 15675	105246705	1	-	130429781	130437191
ENSMUSG00000049804	-0.8094	0.5706	5.38e-06	0.000261233		MGI:2147887	Armcx4	armadillo repeat containing, X-linked 4	100503043	X	+	134686519	134696757
ENSMUSG00000032648	0.8796	1.8399	1.68e-06	0.000102294		MGI:97830	Pygm	muscle glycogen phosphorylase	19309	19	+	6384408	6398464
ENSMUSG00000033427	0.8584	1.813	2.85e-06	0.000154017		MGI:2143535	Upb1	ureidopropionase, beta	103149	10	+	75406911	75441679
ENSMUSG00000038058	0.6868	1.6097	7.74e-05	0.00214119		MGI:1341839	Nod1	nucleotide-binding oligomerization domain containing 1	107607	6	-	54923949	54972612
ENSMUSG00000042757	0.6711	1.5923	0.000138837	0.00339167		MGI:1932411	Tmem108	transmembrane protein 108	81907	9	-	103482947	103761837
ENSMUSG00000037410	-0.645	0.6395	0.000310651	0.00639413	iCLIP	MGI:1914266	Tbc1d2b	TBC1 domain family, member 2B	67016	9	-	90202047	90270772
ENSMUSG00000052911	0.6839	1.6065	0.000194653	0.00449667		MGI:99916	Lamb2	laminin, beta 2	16779	9	+	108479847	108490530
ENSMUSG00000034226	-0.7998	0.5744	1.36e-05	0.000537781		MGI:2444227	Rhov	ras homolog family member V	228543	2	-	119269201	119271272
ENSMUSG00000036019	-0.6352	0.6438	0.00019696	0.00453237	iCLIP	MGI:1914057	Tmtc2	transmembrane and tetratricopeptide repeat containing 2	278279	10	-	105187663	105574451
ENSMUSG00000062380	0.7537	1.6861	3.91e-05	0.00125986		MGI:107813	Tubb3	tubulin, beta 3 class III	22152	8	+	123411553	123422015
ENSMUSG00000021676	-0.6259	0.648	2.85e-05	0.000976024	iCLIP	MGI:2449975	Iqgap2	IQ motif containing GTPase activating protein 2	544963	13	-	95627177	95892280
ENSMUSG00000030029	0.6946	1.6185	0.000144489	0.00349419		MGI:107935	Lrig1	leucine-rich repeats and immunoglobulin-like domains 1	16206	6	-	94604529	94700158
ENSMUSG00000050232	0.6543	1.5738	0.000350729	0.00708425		MGI:1277207	Cxcr3	chemokine (C-X-C motif) receptor 3	12766	X	-	101731535	101734147
ENSMUSG00000002006	-0.7798	0.5824	8.83e-06	0.000379271		MGI:2443483	Pdzd4	PDZ domain containing 4	245469	X	-	73793359	73824969
ENSMUSG00000050395	-1.1437	0.4526	4.74e-10	7.94e-08		MGI:2180140	Tnfsf15	tumor necrosis factor (ligand) superfamily, member 15	326623	4	-	63727084	63745113
ENSMUSG00000089942	0.6191	1.5359	0.000730273	0.0123761		MGI:1195970	Pira2	paired-Ig-like receptor A2	18725	7	-	3836812	3845051
ENSMUSG00000021375	-0.7478	0.5955	2.63e-06	0.000145741		MGI:1098264	Kif13a	kinesin family member 13A	16553	13	-	46749087	46929867
ENSMUSG00000044309	0.7725	1.7082	2.51e-05	0.00087751		MGI:1920912	Apol7c	apolipoprotein L 7c	108956	15	-	77524852	77533316
ENSMUSG00000018800	-0.7372	0.5999	5.34e-05	0.00160062		MGI:2386607	Abca5	ATP-binding cassette, sub-family A (ABC1), member 5	217265	11	-	110269369	110337716
ENSMUSG00000040118	-1.1385	0.4542	1.27e-10	2.55e-08	iCLIP	MGI:88295	Cacna2d1	calcium channel, voltage-dependent, alpha2/delta subunit 1	12293	5	+	15934691	16374511
ENSMUSG00000022456	-0.5978	0.6608	0.00107714	0.0164292		MGI:1345148	Septin3	septin 3	24050	15	+	82268802	82294574
ENSMUSG00000045103	-0.6821	0.6233	3.65e-06	0.000147684	iCLIP	MGI:94909	Dmd	dystrophin, muscular dystrophy	13405	X	+	82948870	85206141
ENSMUSG00000047146	-0.6731	0.6271	3.64e-05	0.00118704	iCLIP	MGI:1098693	Tet1	tet methylcytosine dioxygenase 1	52463	10	-	62804570	62887469
ENSMUSG00000032769	-0.7013	0.615	0.000123915	0.00309061		MGI:3522699	Trpa1	transient receptor potential cation channel, subfamily A, member 1	277328	1	-	14872648	14918862
ENSMUSG00000091091	0.6859	1.6087	0.000170121	0.00396513		MGI:3612244	Kcnmb3	potassium large conductance calcium-activated channel, subfamily M, beta member 3	100502876	3	-	32471588	32492231
ENSMUSG00000087340	0.742	1.6725	3.34e-05	0.00110481		MGI:3705118	Gm15228	predicted gene 15228	100503034	X	+	167164097	167171278
ENSMUSG00000047842	0.6942	1.618	0.000136819	0.00336309		MGI:1915453	Diras2	DIRAS family, GTP-binding RAS-like 2	68203	13	-	52504380	52531279
ENSMUSG00000046794	-0.8176	0.5674	5.22e-06	0.000257773		MGI:2177268	Ppp1r3b	protein phosphatase 1, regulatory subunit 3B	244416	8	+	35375739	35388139
ENSMUSG00000048905	0.5961	1.5117	0.000988907	0.0154803		MGI:1925441	Bnip5	BCL2 interacting protein 5	207819	17	-	28896392	28915324
ENSMUSG00000031129	-0.6095	0.6554	0.000893044	0.0143381	iCLIP	MGI:2679732	Slc9a9	solute carrier family 9 (sodium/hydrogen exchanger), member 9	331004	9	+	94669909	95230445
ENSMUSG00000042272	-0.7845	0.5806	1.91e-05	0.000710244		MGI:1916262	Sestd1	SEC14 and spectrin domains 1	228071	2	-	77180340	77280592
ENSMUSG00000030772	0.654	1.5735	0.000370966	0.00738023		MGI:1354952	Dkk3	dickkopf WNT signaling pathway inhibitor 3	50781	7	-	112116017	112159057
ENSMUSG00000039976	-0.6498	0.6374	5.65e-05	0.00167619		MGI:2652878	Tbc1d16	TBC1 domain family, member 16	207592	11	-	119143045	119228499
ENSMUSG00000031639	-0.6195	0.6509	0.000750805	0.0126163		MGI:2156367	Tlr3	toll-like receptor 3	142980	8	-	45395665	45411075
ENSMUSG00000062960	-1.1366	0.4548	6.04e-10	9.84e-08		MGI:96683	Kdr	kinase insert domain protein receptor	16542	5	-	75932827	75978458
ENSMUSG00000000120	1.2177	2.3258	1.28e-10	2.53e-08		MGI:97323	Ngfr	nerve growth factor receptor (TNFR superfamily, member 16)	18053	11	-	95568818	95587698
